# Supplementary material for: Mendelian randomization analysis of C-reactive protein on septic arthritis risk
Source: Medicine (Baltimore). 2025 Jul 18;104(29):e43377. doi: 10.1097/MD.0000000000043377 (PMC12282693; doi:10.1097/MD.0000000000043377)
Supplement: Supplementary file 1 [file medi-104-e43377-s001.xlsx]

## Sheet: Sheet1
Table 1. Information on the final screening of C-reactive protein SNPs from GWAS data (n=274).
SNP	Effect_allele	Other_allele	Chr	Pos	Se	P	F
rs10256948	A	G	7	151000000	0.0066	4.5e-08	30.08
rs62623713	A	G	1	110000000	0.0042	2.73e-08	30.51
rs6591188	T	C	11	65467953	0.0021	4.45e-08	31.04
rs17391694	T	C	1	78623626	0.0031	1.48e-08	31.14
rs75500572	A	G	2	229000000	0.0024	4.16e-08	31.17
rs3732356	T	G	3	120000000	0.0042	1.81e-08	31.31
rs10969334	A	C	9	29717279	0.002	3.79e-08	31.36
rs6768108	T	C	3	36998755	0.002	3.79e-08	31.36
rs8125780	T	C	20	44656949	0.002	3.79e-08	31.36
rs991946	T	C	6	166000000	0.002	3.79e-08	31.36
rs62370480	A	G	5	52774510	0.0025	3.79e-08	31.36
rs11708067	A	G	3	123000000	0.0023	3.61e-08	31.46
rs301797	A	C	1	8487323	0.0021	3.41e-08	31.57
rs6930773	T	G	6	136000000	0.0021	3.41e-08	31.57
rs112843476	A	G	16	51270049	0.0044	1.47e-08	31.77
rs1918912	T	C	7	116000000	0.0022	3.1e-08	31.77
rs11711864	A	G	3	25363163	0.002	2.87e-08	31.92
rs28709965	A	G	16	28299132	0.002	2.87e-08	31.92
rs311497	A	G	20	62221249	0.002	2.87e-08	31.92
rs11729772	A	G	4	55277208	0.0021	2.61e-08	32.11
rs12523793	A	G	6	150000000	0.0021	2.61e-08	32.11
rs288183	T	G	5	107000000	0.0026	2.26e-08	32.4
rs5017416	T	G	6	18492350	0.0047	1.05e-08	32.51
rs80183620	T	C	19	10873349	0.005	9.88e-09	32.72
rs2300482	T	G	2	66782671	0.0022	1.85e-08	32.8
rs10868852	A	C	9	71069835	0.006	1.02e-08	32.87
rs1470560	A	G	3	35670150	0.0021	1.52e-08	33.2
rs9788721	T	C	15	78802869	0.0021	1.52e-08	33.2
rs11075975	A	G	16	51498559	0.0023	1.35e-08	33.44
rs62466537	A	G	7	23105279	0.0038	5.22e-09	33.52
rs10880868	T	C	12	46322449	0.0024	1.28e-08	33.54
rs74580701	A	G	6	127000000	0.0054	6.61e-09	33.6
rs585406	T	C	1	10559598	0.002	1.22e-08	33.64
rs2307377	A	G	6	88367635	0.0038	4.45e-09	33.82
rs7801838	T	C	7	129000000	0.0022	1.1e-08	33.85
rs11217192	T	G	11	119000000	0.0023	1.05e-08	33.94
rs17560574	A	G	11	56666189	0.0041	4.4e-09	33.98
rs7280982	A	G	21	37468223	0.0024	1.01e-08	34.03
rs11782130	T	G	8	22452357	0.0021	8.78e-09	34.31
rs12480759	T	G	20	57293350	0.0021	8.78e-09	34.31
rs6801781	A	G	3	71632266	0.0022	8.45e-09	34.38
rs79795035	A	G	11	55298812	0.0097	3.79e-09	34.53
rs146424514	A	G	14	35621393	0.0027	7.3e-09	34.68
rs10831676	A	C	11	11820449	0.002	6.84e-09	34.81
rs6808455	A	G	3	177000000	0.002	6.84e-09	34.81
rs2544654	T	G	5	72888280	0.0022	6.48e-09	34.92
rs654912	T	C	6	138000000	0.0022	6.48e-09	34.92
rs11242113	A	G	5	132000000	0.0025	6.08e-09	35.05
rs145179850	A	G	19	45182381	0.0116	3.07e-09	35.18
rs113585586	T	G	7	44798315	0.0031	1.7e-09	35.23
rs946551	T	C	1	200000000	0.0022	4.96e-09	35.46
rs6435156	T	C	2	203000000	0.0023	4.9e-09	35.48
rs4516268	A	C	17	1846831	0.0025	2.99e-09	36.48
rs61980636	T	C	14	94784618	0.0025	2.99e-09	36.48
rs1969066	A	G	3	157000000	0.0022	2.89e-09	36.55
rs492929	A	G	1	44068275	0.0022	2.89e-09	36.55
rs73455657	T	C	18	57967107	0.0022	2.89e-09	36.55
rs141936164	A	G	4	103000000	0.0021	2.85e-09	36.57
rs12118052	T	C	1	222000000	0.002	2.81e-09	36.6
rs16862284	A	G	2	175000000	0.0033	8.32e-10	36.73
rs61945796	T	G	12	120000000	0.0058	1.32e-09	36.83
rs11667234	A	C	19	11019581	0.0049	1.08e-09	36.99
rs5743618	A	C	4	38798648	0.0024	2.3e-09	37.01
rs58287327	A	G	10	81088057	0.0023	2.25e-09	37.05
rs4821743	A	G	22	38514906	0.002	2.08e-09	37.21
rs6992315	T	C	8	73434705	0.0022	1.67e-09	37.65
rs7149605	A	G	14	94854041	0.0036	5.58e-10	37.69
rs72799497	T	C	5	132000000	0.0027	1.55e-09	37.8
rs12428361	T	C	13	110000000	0.0023	1.33e-09	38.12
rs9915486	T	C	17	68517997	0.0021	1.2e-09	38.32
rs13416992	A	C	2	59298298	0.002	1.13e-09	38.44
rs9934488	A	G	16	2155297	0.0029	2.72e-10	38.53
rs4565087	T	C	4	38763103	0.0022	9.57e-10	38.78
rs13337626	T	C	16	2125834	0.0039	3.37e-10	38.82
rs2339102	T	C	18	23797853	0.002	8.32e-10	39.06
rs7171309	T	C	15	60797607	0.002	8.32e-10	39.06
rs73807141	A	G	3	4772145	0.0026	7.39e-10	39.3
rs11022717	A	C	11	13267768	0.0029	1.72e-10	39.39
rs7040551	A	G	9	92274114	0.0025	6.91e-10	39.44
rs7550684	T	C	1	214000000	0.0021	6.67e-10	39.51
rs145341911	A	C	1	93014343	0.0024	6.43e-10	39.59
rs10922953	A	G	1	91558057	0.0022	5.45e-10	39.92
rs12483998	A	G	22	41935362	0.0025	5.39e-10	39.94
rs7084062	A	G	10	134000000	0.0021	4.96e-10	40.11
rs12191021	T	C	6	116000000	0.0023	4.53e-10	40.29
rs75166711	A	G	11	46154590	0.003	9.87e-11	40.53
rs7839083	A	C	8	11677644	0.0021	3.67e-10	40.72
rs72771992	T	G	1	248000000	0.0033	9.4e-11	40.88
rs13066686	A	C	3	94075026	0.002	3.26e-10	40.96
rs112078975	A	G	21	33095959	0.0048	8.08e-11	41.98
rs564884827	A	G	1	154000000	0.0098	8.21e-11	41.99
rs113638533	T	C	12	69711929	0.0043	6.82e-11	42.1
rs2223745	A	G	20	39713869	0.002	1.72e-10	42.25
rs2836875	A	G	21	40451612	0.0023	1.5e-10	42.53
rs59737437	T	C	19	2671100	0.0023	1.5e-10	42.53
rs9905592	T	C	17	1312880	0.0021	1.48e-10	42.56
rs994596	T	C	4	18459828	0.0021	1.48e-10	42.56
rs35548939	T	C	11	27464872	0.0032	3.55e-11	42.66
rs34864350	A	G	14	58759280	0.0046	5.04e-11	42.82
rs2608099	T	C	5	171000000	0.0022	1.29e-10	42.84
rs4865540	A	C	5	52184268	0.0029	2.65e-11	42.93
rs445835	A	C	16	2195432	0.0027	9.47e-11	43.46
rs143399102	T	C	15	53267092	0.0077	4e-11	44.04
rs12620844	T	C	2	232000000	0.002	6.51e-11	44.22
rs3874648	T	C	16	2148224	0.0041	2.04e-11	44.34
rs11177593	T	C	12	69710398	0.0027	5.84e-11	44.44
rs198457	T	C	11	61471678	0.0026	4.93e-11	44.79
rs630372	A	G	1	178000000	0.0023	4.82e-11	44.83
rs2970901	T	G	2	88428834	0.002	4.68e-11	44.89
rs7993752	A	C	13	42573980	0.002	4.68e-11	44.89
rs11660783	T	C	18	57767635	0.0027	2.79e-11	45.94
rs112750178	T	C	1	26859695	0.0023	2.71e-11	46
rs12047009	T	G	1	198000000	0.0024	1.93e-11	46.69
rs849133	T	C	7	28192280	0.002	1.72e-11	46.92
rs11655587	T	C	17	47140794	0.0021	1.64e-11	47.02
rs7956514	T	G	12	12879254	0.0022	1.57e-11	47.11
rs12120034	A	G	1	222000000	0.0025	1.4e-11	47.33
rs7894565	T	C	10	21872913	0.0022	1.15e-11	47.74
rs7204926	T	C	16	51705448	0.0033	2.6e-12	47.74
rs12367235	A	G	12	24290997	0.0025	1.07e-11	47.89
rs17011146	A	G	1	222000000	0.0025	1.07e-11	47.89
rs4690098	T	C	4	3447156	0.0024	8.24e-12	48.42
rs62020698	T	C	15	43237414	0.0039	2.06e-12	48.64
rs7227662	T	C	18	12902980	0.0022	6.19e-12	49
rs10924372	T	C	1	236000000	0.0021	6.19e-12	49
rs12538820	A	G	7	99340049	0.0033	1.07e-12	49.43
rs1869358	T	C	2	178000000	0.0024	4.64e-12	49.59
rs35929659	T	C	16	2165630	0.0027	3.7e-12	50.04
rs113265974	A	G	18	58062940	0.0073	1.76e-12	50.16
rs6925389	A	G	6	7112819	0.0021	3.2e-12	50.34
rs375445	T	C	7	102000000	0.002	3.09e-12	50.41
rs13330552	T	C	16	2170528	0.0027	2.86e-12	50.57
rs72789929	A	G	16	51128026	0.0063	1.27e-12	50.57
rs2289852	A	G	5	157000000	0.0044	8.72e-13	50.6
rs11030088	A	G	11	27646247	0.0023	2.5e-12	50.84
rs73137144	A	G	7	74073590	0.0026	2.12e-12	51.18
rs10106298	A	G	8	104000000	0.0021	1.64e-12	51.7
rs11078597	T	C	17	1618363	0.0026	1.62e-12	51.73
rs165010	A	C	1	91526708	0.0029	2.28e-13	51.94
rs2596937	T	C	3	9480906	0.0024	1.44e-12	51.96
rs7975788	T	G	12	90273927	0.0022	1.26e-12	52.23
rs75208336	A	G	3	50203360	0.0035	1.75e-13	53.08
rs11695148	A	G	2	114000000	0.0024	7.96e-13	53.17
rs34673494	A	G	16	2157195	0.0037	1.43e-13	53.65
rs1935237	A	C	9	104000000	0.0027	5.9e-13	53.78
rs10425556	T	G	19	45259871	0.0046	1.37e-13	54.31
rs16948098	A	G	15	44219607	0.0051	1.51e-13	54.35
rs10770829	T	C	12	21710749	0.0025	3.64e-13	54.76
rs56187480	A	G	15	63789479	0.0021	2.96e-13	55.18
rs12701499	A	G	7	1061804	0.0023	2.06e-13	55.92
rs34195470	A	G	16	69955690	0.002	1.75e-13	56.25
rs62449487	A	C	7	22747125	0.0024	1.75e-13	56.25
rs6905544	A	G	6	98411631	0.002	1.75e-13	56.25
rs303429	T	C	10	30708441	0.002	8.35e-14	57.76
rs10864088	A	G	1	214000000	0.0021	7.25e-14	58.05
rs2228603	T	C	19	19329924	0.0039	8.9e-15	59.17
rs12263369	T	C	10	94823343	0.002	2.7e-14	60.06
rs6686560	A	G	1	198000000	0.0033	3.92e-15	60.18
rs4270152	A	G	15	44224668	0.005	6.32e-15	60.53
rs178826	T	C	17	16083684	0.002	8.54e-15	62.41
rs59916403	T	G	2	242000000	0.0021	8.23e-15	62.49
rs663015	T	C	11	72499035	0.0021	5.69e-15	63.24
rs704017	A	G	10	80819132	0.002	3.92e-15	64
rs6786055	T	G	3	48751820	0.0021	1.27e-15	66.31
rs1106357	T	C	1	21817085	0.002	1.2e-15	66.42
rs10760691	A	G	9	102000000	0.0021	8.65e-16	67.08
rs143580996	A	C	12	121000000	0.0045	1.77e-16	67.24
rs1045529	T	C	8	8890098	0.002	8.02e-16	67.24
rs4755720	T	C	11	43628749	0.002	5.36e-16	68.06
rs56186137	A	G	16	28825953	0.002	3.58e-16	68.89
rs76263497	A	G	15	60878804	0.003	2.52e-17	69.44
rs2310184	T	C	2	103000000	0.0022	2.13e-16	69.95
rs2011678	A	G	2	114000000	0.0029	1.54e-17	70.21
rs6792725	A	G	3	24520283	0.0022	1.47e-16	70.71
rs9634098	T	C	12	24206078	0.0053	3.63e-17	70.81
rs12319043	A	G	12	24233568	0.0051	2.53e-17	71.42
rs9604045	T	G	13	114000000	0.0027	8.06e-17	71.94
rs10871777	A	G	18	57851763	0.0023	5.76e-17	72.62
rs4714508	A	G	6	41671677	0.0021	5.67e-17	72.66
rs1985157	T	C	19	18513594	0.002	2.99e-17	73.96
rs117775558	T	C	1	248000000	0.0032	1.69e-18	74.93
rs62023502	A	G	15	53107255	0.0035	2.08e-18	74.95
rs11666245	A	G	19	38229926	0.0048	2.02e-18	76.2
rs738145	T	C	22	39178393	0.002	8.39e-18	76.56
rs6453434	T	G	5	78570219	0.0021	7.58e-18	76.77
rs9805059	A	G	12	24155575	0.0056	1.55e-18	77.19
rs112619823	A	G	19	45309634	0.0059	1.3e-18	77.68
rs11118625	A	G	1	221000000	0.0022	4.67e-18	77.76
rs10797119	T	C	9	92202495	0.002	3.55e-18	78.32
rs2535907	A	G	14	73429755	0.0021	3.34e-18	78.45
rs2260997	T	G	20	25256266	0.002	2.3e-18	79.21
rs1905505	A	G	3	171000000	0.0022	2.13e-18	79.37
rs6573778	T	C	14	24872209	0.002	1.49e-18	80.1
rs2465585	A	G	12	47186260	0.0025	1.36e-18	80.28
rs3808348	T	C	7	1028448	0.0025	1.36e-18	80.28
rs55981844	T	C	14	96933414	0.0022	9.6e-19	81
rs7103411	T	C	11	27700125	0.0024	9.6e-19	81
rs79794939	T	C	1	154000000	0.0039	9.19e-20	81.46
rs10956251	T	C	8	127000000	0.0031	4.86e-20	81.58
rs112169312	A	G	22	41374107	0.0024	6.65e-19	81.75
rs2071197	A	G	20	43030435	0.0034	3.69e-20	82.6
rs6920220	A	G	6	138000000	0.0024	3.18e-19	83.27
rs58542926	T	C	19	19379549	0.0039	3.53e-20	83.32
rs9738365	A	C	12	31997635	0.0023	1.39e-19	84.96
rs143026914	A	G	1	39628880	0.0037	8.12e-21	85.94
rs77704739	T	C	5	52080909	0.0052	1.38e-20	86.28
rs17781691	A	G	14	73366493	0.002	2.64e-20	88.36
rs11772470	A	G	7	99181096	0.0029	1.01e-21	88.62
rs11649006	A	G	16	51163147	0.0038	1.58e-21	89.25
rs2161374	T	C	5	172000000	0.002	6.6e-21	91.2
rs1516403	T	C	15	53739281	0.002	4.14e-21	92.16
rs12927172	A	G	16	27325021	0.002	2.59e-21	93.12
rs1545536	T	C	8	145000000	0.0025	9.14e-22	95.26
rs1056441	T	C	20	62370349	0.0021	2.28e-22	98.1
rs11998591	A	C	8	10002754	0.0025	1.34e-22	99.2
rs13028310	T	C	2	632591	0.0026	9.06e-23	100
rs10781510	A	G	9	139000000	0.002	5.56e-23	101
rs204473	A	G	19	45487519	0.0066	5.88e-24	102.44
rs547364289	A	G	19	45623466	0.0096	2.79e-24	102.73
rs2161037	A	G	2	170000000	0.002	7.7e-24	105.06
rs113459934	A	G	11	47564722	0.0034	1.51e-25	106.58
rs687339	T	C	3	136000000	0.0024	2.19e-24	107.64
rs1292061	A	G	17	57911230	0.002	1.03e-24	109.2
rs1441169	A	G	2	214000000	0.002	6.16e-25	110.25
rs7933202	A	C	11	59936926	0.002	6.16e-25	110.25
rs17138478	A	C	17	36073320	0.0032	9.23e-27	111.57
rs1800693	T	C	12	6440009	0.002	9.56e-27	118.81
rs34806329	T	C	1	154000000	0.0093	1.49e-28	121.95
rs2016616	A	G	2	28134037	0.0024	3.47e-28	125.63
rs12673996	T	C	7	22833400	0.0024	2.2e-28	126.56
rs2524391	A	G	12	121000000	0.0031	2.11e-32	136.36
rs2737263	T	G	8	117000000	0.0022	3.77e-31	139.67
rs2542153	T	C	18	12783898	0.002	2.61e-31	140.42
rs35695283	A	G	7	72893403	0.0031	4.02e-34	144
rs75178253	A	G	19	45461007	0.0046	5.25e-34	146.62
rs34236023	T	C	2	114000000	0.0027	1.39e-33	151.2
rs4647725	T	C	11	47245389	0.0027	8.94e-34	152.11
rs11868378	A	G	17	76357874	0.0027	5.74e-34	153.03
rs1880241	A	G	7	22759469	0.002	3.54e-35	158.76
rs1332328	T	C	10	91011458	0.0021	2.81e-35	159.24
rs62033406	A	G	16	53824226	0.002	3.01e-36	163.84
rs55855238	T	C	18	55089715	0.0021	1.48e-36	165.31
rs7349418	T	C	2	28443050	0.002	6.93e-38	171.61
rs3768321	T	G	1	40035928	0.0025	3.06e-40	182.79
rs2455032	T	G	1	66496139	0.002	2.84e-41	187.69
rs55908418	A	C	1	155000000	0.0038	7.99e-44	189.42
rs7302913	A	G	12	95856699	0.002	9.94e-43	194.6
rs469882	A	C	1	91530432	0.0025	8.68e-43	194.88
rs6486122	T	C	11	13361524	0.0021	1.38e-43	198.68
rs75460349	A	C	1	27180088	0.0067	3.4e-45	200.2
rs10095930	T	C	8	117000000	0.002	8.23e-45	204.49
rs6519133	T	C	22	39096602	0.0021	1.58e-48	222.15
rs71632652	A	C	1	159000000	0.0051	2.19e-53	235.71
rs4817984	A	C	21	40465066	0.0022	3.14e-53	244.5
rs340005	A	G	15	60878030	0.0021	1.29e-56	260.59
rs2239222	A	G	14	73011885	0.0021	2.85e-63	292.25
rs115984621	A	G	1	159000000	0.0054	6.05e-70	312.11
rs1800961	T	C	20	43042364	0.0059	6.5e-74	331.36
rs4480616	A	C	12	122000000	0.002	3.11e-72	334.89
rs12239046	T	C	1	248000000	0.002	1.34e-87	408.04
rs1465338	T	C	16	51171670	0.0021	1.97e-92	431.06
rs6734238	A	G	2	114000000	0.002	9.53e-108	504
rs116971887	T	G	16	51170026	0.0051	7.38e-123	553.63
rs7012637	A	G	8	9173209	0.002	1.29e-132	622.5
rs149327578	A	G	1	160000000	0.003	4.45e-151	663.92
rs4802238	T	C	19	45331725	0.0022	2.44e-148	697.44
rs2027469	A	G	1	160000000	0.0025	1.52e-175	827.14
rs17127832	T	C	1	66096925	0.0025	6.48e-197	929.03
rs147636938	T	C	19	45386634	0.0069	1e-200	1124.68
rs9436299	A	C	1	65892888	0.0021	1e-200	1182.05
rs4665972	T	C	2	27598097	0.0021	1e-200	1245.08
rs4128544	T	C	1	66195183	0.002	1e-200	1383.84
rs11208722	A	C	1	66171001	0.0021	1e-200	1440.38
rs4133213	A	C	1	154000000	0.002	1e-200	1802
